# Supplementary material for: Long-Term Biochemical and Cardiovascular Profiles 3–6 Years After Preeclampsia: Impact of Angiogenic Imbalance During Pregnancy
Source: J Clin Med. 2025 Nov 26;14(23):8389. doi: 10.3390/jcm14238389 (PMC12692977; doi:10.3390/jcm14238389)
Supplement: Supplementary file 1 [file jcm-14-08389-s001.zip]

Archive with 1 entries (1 files):
- jcm-3997762-supplementary.pdf
